# Supplementary material for: New Data on the Distribution and Systematic Position of Marsupella minutissima, a Poorly Known Species from Gymnomitriaceae (Marchantiophyta)
Source: Plants (Basel). 2024 Oct 30;13(21):3037. doi: 10.3390/plants13213037 (PMC11548558; doi:10.3390/plants13213037)
Supplement: Supplementary file 1 [file plants-13-03037-s001.zip]

Archive with 1 entries (1 files):
- Suppl.material_Table_S1.xlsx
