# Supplementary material for: New Data on the Distribution and Systematic Position of Marsupella minutissima, a Poorly Known Species from Gymnomitriaceae (Marchantiophyta)
Source: Plants (Basel). 2024 Oct 30;13(21):3037. doi: 10.3390/plants13213037 (PMC11548558; doi:10.3390/plants13213037)
Supplement: Supplementary file 1 [file plants-13-03037-s001.zip › Suppl.material_Table_S1.xlsx]

## Sheet: Article information
SUPPLEMENTARY MATERIAL 1
Table S1. Bioclimatic data obtained for Gottschelia specimens collected in Vietnam
Plants-Basel
New data on the distribution and systematic position of Marsupella minutissima, a poorly known species from Gymnomitriaceae (Marchantiophyta)
Vadim A. Bakalin, Seung Se Choi, Vladimir E. Fedosov, Myung-Ok Moon, Alina V. Fedorova

## Sheet: Table S1
species	accession ID	ITS	trnLF
Metasolenostoma handelii	Bryophytes of Asia 194 KPABG	GQ220772	GQ220756
Metasolenostoma orientale	HRE 42 KPABG	GQ220773	GQ220757
Plectocolea obovata	K 324-1-04 KPABG	GQ220771	GQ220755
Gymnomitrion alpinum	58-30-05-KPABG	EU791827	EU791706
Gymnomitrion alpinum	83-2-02-KPABG	EU791828	EU791707
Gymnomitrion brevissimum	G 8171 KPABG	EU791833	EU791711
Gymnomitrion brevissimum	Bakalin HRE	EU791834	EU791712
Gymnomitrion commutatum	MI-1025-97-KPABG	EU791829	EU791708
Gymnomitrion concinnatum	K-465a-05-KPABG	EU791831	EU791710
Gymnomitrion concinnatum	366-00-KPABG	EU791832	AF519202
Marsupella aquatica	152/5-87 KPABG	EU791813	AF519201
Marsupella aquatica	K 517-4-05 KPABG	EU791814	EU791694
Marsupella arctica	128-04 KPABG	EU791815	EU791695
Marsupella arctica	Mag-54-13-11	MH539841	MH539898
Marsupella boeckii	Kh-41-1-13	MH539842	MH539899
Marsupella boeckii	Mag-33-16-14	MH539843	MH539900
Marsupella patens	J-6-41-14	MH539847	MH539904
Marsupella patens	J-7-26a-14	MH539846	MH539903
Marsupella emarginata	23-4-02 KPABG	EU791811	EU791692
Marsupella emarginata	Prim-16-14-16	MH539848	MH539905
Marsupella emarginata	Kh-34-7-15	MH539849	MH539906
Marsupella yakushimensis	VGBI8347	MH539864	MH539921
Marsupella koreana	kor-23-18-15	MH539850	MH539907
Marsupella koreana	kor-28-4-15	MH539851	MH539908
Marsupella tubulosa	Kor-23-15-15	MH539861	MH539918
Marsupella vietnamica	V-2-101-16	MH539862	MH539919
Marsupella vietnamica	V-2-86a-16	MH539863	MH539920
Marsupella disticha	Bryophytes of Asia 170 KPABG	EU791824	EU791703
Marsupella condensata	K-60-30-15	MH539844	MH539901
Marsupella minutissima	Korea VGBI206531 isolate XF22	PP949765	PP949233
Marsupella minutissima	Korea VGBI206539 isolate XF23	PP949766	PP949234
Marsupella funckii	K 516-1-05 KPABG	EU791820	EU791700
Marsupella funckii	G-17-2-13	MH539854	MH539911
Marsupella sphacelata	65/1-00 KPABG	EU791821	AF519200
Marsupella sphacelata	58-5-97 KPABG	EU791822	EU791701
Marsupella sphacelata	US-41-91-14	MH539855	MH539912
Marsupella sp. as M. sprucei	54-1-00 KPABG	EU791823	HQ833031
Marsupella sphacelata	isolate Ma3194	OQ474597	OQ507759
Marsupella sprucei	isolate Ma3110	OQ474586	OQ507745
Marsupella sprucei	isolate Ma3108	OQ474585	OQ507744
Marsupella funckii	isolate Ma3175	OQ474593	OQ507754
Marsupella lusitanica	isolate Ma1686	OQ474574	OQ507733
Marsupella lusitanica	isolate Ma3174	OQ474592	OQ507753
Marsupella bolanderi	38802 KPABG	MF521463	MF521475
Marsupella sprucei	isolate Ma1771	OQ474579	OQ507738
Marsupella funckii	isolate Ma2626	OQ474581	OQ507740
Marsupella neglecta	isolate Ma3176	OQ474594	OQ507755
Marsupella stoloniformis	V-11-11-17	MH539859	MH539916
Marsupella apiculata	K-44-7-15	MH539839	MH539896
Marsupella apiculata	Mag-24-17-13	MH539840	MH539897
Marsupella aleutica	voucher 103958	MH826408	MH822632
Marsupella brasiliensis	voucher 15033	OQ398709	OQ408447
